# Supplementary material for: Biomimetic Inorganic Nanovectors as Tumor-Targeting Theranostic Platform against Triple-Negative Breast Cancer
Source: Pharmaceutics. 2023 Oct 22;15(10):2507. doi: 10.3390/pharmaceutics15102507 (PMC10610067; doi:10.3390/pharmaceutics15102507)
Supplement: Supplementary file 1 [file pharmaceutics-15-02507-s001.zip]

Archive with 1 entries (1 files):
- pharmaceutics-2625153-supplementary.pdf
